# Supplementary material for: Exploring pathways to digital transformation: fsQCA analysis based on the AMO framework
Source: PLoS One. 2024 Dec 27;19(12):e0315249. doi: 10.1371/journal.pone.0315249 (PMC11676893; doi:10.1371/journal.pone.0315249)
Supplement: S1 Dataset — (ZIP) [file pone.0315249.s001.zip › dataset.csv]

STKCD	humancapital	lnexpor	tmt	absSA	localdigital	government	dtnew	fhuman	fexplor	flocal	fgovern	fabs	fdtnew
48	0.25	4.23	0	4.16	0.99	16	1.39	0.79	0.15	0.99	0.5	0.96	0.64
59	0.16	5.08	1	3.91	0.23	15	0	0.34	0.6	0.3	0.05	0.5	0.05
408	0.06	1.79	0	4.06	0.14	15	0	0.02	0	0.09	0.05	0.88	0.05
422	0.07	5.21	0	4.14	0.28	18	0.69	0.02	0.67	0.5	0.95	0.95	0.25
488	0.1	5.41	1	3.83	0.56	20	0	0.06	0.76	0.85	1	0.27	0.05
505	0.14	4.17	0	4.4	0.3	17	2.77	0.21	0.13	0.53	0.82	1	0.97
510	0.25	4.39	0	4.3	0.46	16	0	0.79	0.21	0.75	0.5	0.99	0.05
523	0.33	5.45	0	4.79	0.99	17	2.08	0.94	0.78	0.99	0.82	1	0.88
529	0.18	2.89	0	4.22	0.99	17	2.64	0.5	0.01	0.99	0.82	0.98	0.96
545	0.14	3.87	1	4.23	0.14	18	0	0.21	0.06	0.09	0.95	0.98	0.05
553	0.05	3.26	1	4	0.28	17	0	0.01	0.01	0.5	0.82	0.76	0.05
565	0.17	4.23	0	4.17	0.3	16	0	0.42	0.15	0.53	0.5	0.97	0.05
568	0.48	6.68	1	4.03	0.46	18	3.14	1	0.99	0.75	0.95	0.83	0.99
576	0.44	4.99	0	4.1	0.99	14	0	0.99	0.54	0.99	0	0.92	0.05
596	0.24	7.15	0	4.04	0.27	18	2.2	0.75	1	0.46	0.95	0.84	0.91
635	0.31	1.95	0	4.07	0.08	16	0	0.92	0	0.03	0.5	0.89	0.05
637	0.25	3.74	0	4.33	0.99	15	0	0.79	0.05	0.99	0.05	1	0.05
639	0.25	4.39	0	4.43	0.56	16	0	0.79	0.21	0.85	0.5	1	0.05
683	0.16	4.58	0	3.94	0.14	17	1.1	0.34	0.3	0.09	0.82	0.6	0.5
695	0.08	3.83	0	4.12	0.18	15	0	0.03	0.06	0.16	0.05	0.94	0.05
698	0.29	5.35	0	4.19	0.23	18	1.1	0.89	0.74	0.3	0.95	0.97	0.5
702	0.1	2.48	0	3.86	0.14	15	0	0.06	0	0.09	0.05	0.35	0.05
707	0.05	4.55	0	4.19	0.28	16	0	0.01	0.28	0.5	0.5	0.97	0.05
716	0.16	3.76	0	4.2	0.23	17	4.04	0.34	0.05	0.3	0.82	0.98	1
723	0.07	3.3	1	4.16	0.17	16	0	0.02	0.02	0.14	0.5	0.96	0.05
726	0.05	5.79	1	4.17	0.56	18	1.39	0.01	0.89	0.85	0.95	0.97	0.64
729	0.1	6.15	0	3.97	0.59	18	1.95	0.06	0.95	0.87	0.95	0.69	0.85
731	0.57	4.43	0	4.15	0.46	15	1.39	1	0.22	0.75	0.05	0.96	0.64
737	0.25	4.42	0	4.02	0.17	16	1.95	0.79	0.22	0.14	0.5	0.81	0.85
812	0.41	5.24	1	3.98	0.07	14	1.1	0.99	0.68	0.03	0	0.71	0.5
815	0.13	4.63	0	3.99	0.08	16	2.3	0.16	0.32	0.03	0.5	0.74	0.92
818	0.1	4.54	0	4.04	0.23	16	1.1	0.06	0.28	0.3	0.5	0.84	0.5
819	0.53	2.71	0	4.19	0.14	15	0	1	0	0.09	0.05	0.97	0.05
822	0.25	1.1	0	4	0.56	15	0	0.79	0	0.85	0.05	0.76	0.05
830	0.36	6.3	0	3.87	0.56	17	0.69	0.97	0.97	0.85	0.82	0.38	0.25
848	0.18	4.32	0	4.03	0.37	15	1.79	0.5	0.18	0.63	0.05	0.83	0.8
850	0.14	6.25	0	3.99	0.27	18	1.39	0.21	0.96	0.46	0.95	0.74	0.64
858	0.28	6.43	0	3.61	0.46	19	1.39	0.87	0.97	0.75	0.99	0.02	0.64
860	0.29	4.08	0	3.91	0.59	12	1.1	0.89	0.11	0.87	0	0.5	0.5
869	0.34	3.09	0	4	0.56	18	0.69	0.95	0.01	0.85	0.95	0.76	0.25
876	0.15	7.21	0	3.73	0.46	19	2.3	0.27	1	0.75	0.99	0.1	0.92
881	0.47	6.82	1	4.17	0.23	19	0	1	0.99	0.3	0.99	0.97	0.05
893	0.15	3.3	1	4	0.99	11	0	0.27	0.02	0.99	0	0.76	0.05
895	0.23	7.28	0	3.87	0.58	19	2.08	0.72	1	0.86	0.99	0.38	0.88
902	0.09	5.32	1	3.94	0.28	17	0.69	0.05	0.72	0.5	0.82	0.6	0.25
911	0.28	4.3	0	3.96	0.23	20	1.61	0.87	0.17	0.3	1	0.66	0.74
912	0.22	4.37	0	3.96	0.46	16	1.79	0.68	0.2	0.75	0.5	0.66	0.8
920	0.25	6.06	0	3.92	0.25	17	1.1	0.79	0.94	0.38	0.82	0.53	0.5
929	0.11	1.61	0	4.12	0.33	14	0	0.09	0	0.58	0	0.94	0.05
930	0.17	6.39	0	3.94	0.27	21	0	0.42	0.97	0.46	1	0.6	0.05
982	0.06	4.14	1	3.91	0.08	17	0	0.02	0.12	0.03	0.82	0.5	0.05
990	0.3	6.51	1	3.9	0.31	17	0.69	0.9	0.98	0.55	0.82	0.47	0.25
2002	0.09	4.62	0	3.82	0.2	17	3.47	0.05	0.32	0.21	0.82	0.25	0.99
2003	0.11	6.75	1	3.91	0.1	17	0	0.09	0.99	0.05	0.82	0.5	0.05
2004	0.23	6.61	0	3.77	0.3	18	1.61	0.72	0.98	0.53	0.95	0.15	0.74
2012	0.18	4.85	1	3.95	0.1	17	1.1	0.5	0.46	0.05	0.82	0.63	0.5
2029	0.25	5.5	0	3.86	0.06	17	3.3	0.79	0.8	0.02	0.82	0.35	0.99
2037	0.18	5.42	0	3.8	0.25	16	0	0.5	0.77	0.38	0.5	0.2	0.05
2042	0.13	4.95	0	3.85	0.27	20	1.39	0.16	0.52	0.46	1	0.32	0.64
2043	0.17	5.54	0	3.87	0.1	17	2.48	0.42	0.82	0.05	0.82	0.38	0.94
2053	0.25	3.95	0	3.83	0.22	17	1.61	0.79	0.08	0.27	0.82	0.27	0.74
2054	0.82	5.31	1	3.82	0.99	17	0	1	0.72	0.99	0.82	0.25	0.05
2057	0.49	5.56	0	3.8	0.27	17	0	1	0.82	0.46	0.82	0.2	0.05
2067	0.09	3.99	0	3.88	0.1	19	1.95	0.05	0.09	0.05	0.99	0.41	0.85
2087	0.07	5	0	4.14	0.58	16	0	0.02	0.55	0.86	0.5	0.95	0.05
2092	0.25	5.59	0	3.62	0.77	18	1.39	0.79	0.83	0.95	0.95	0.03	0.64
2094	0.14	7.43	0	4.04	0.56	17	3.09	0.21	1	0.85	0.82	0.84	0.98
2096	0.18	5.18	0	3.87	0.14	16	2.08	0.5	0.65	0.09	0.5	0.38	0.88
2098	0.11	6.76	0	4.2	0.06	17	3.22	0.09	0.99	0.02	0.82	0.98	0.99
2109	0.44	2.56	0	4.04	0.07	17	0	0.99	0	0.03	0.82	0.84	0.05
2117	0.32	5.35	0	3.81	0.56	16	1.79	0.93	0.74	0.85	0.5	0.22	0.8
2124	0.19	6	0	3.87	0.1	17	0	0.55	0.93	0.05	0.82	0.38	0.05
2136	0.36	3.81	0	3.58	0.27	15	0	0.97	0.06	0.46	0.05	0.02	0.05
2145	0.13	5.04	1	3.88	0.33	16	0	0.16	0.57	0.58	0.5	0.41	0.05
2154	0.32	5.15	0	3.88	0.1	18	1.61	0.93	0.64	0.05	0.95	0.41	0.74
2157	0.2	4.91	0	3.94	0.31	18	0	0.59	0.49	0.55	0.95	0.6	0.05
2165	0.23	4.85	0	4.15	0.2	16	0	0.72	0.46	0.21	0.5	0.96	0.05
2170	0.13	6.68	0	3.87	0.99	16	2.89	0.16	0.99	0.99	0.5	0.38	0.98
2191	0.1	6.28	0	4.07	0.99	17	3.18	0.06	0.96	0.99	0.82	0.89	0.99
2193	0.26	4.93	0	4.2	0.56	16	2.08	0.82	0.51	0.85	0.5	0.98	0.88
2215	0.4	6.69	0	3.72	0.99	18	2.71	0.98	0.99	0.99	0.95	0.09	0.96
2216	0.29	6.2	1	3.88	0.58	18	1.61	0.89	0.96	0.86	0.95	0.41	0.74
2220	0.11	4	0	4.03	0.23	16	0	0.09	0.09	0.3	0.5	0.83	0.05
2228	0.09	5.37	0	3.64	0.06	18	2.08	0.05	0.75	0.02	0.95	0.03	0.88
2229	0.08	4.79	0	3.92	0.06	16	3.14	0.03	0.42	0.02	0.5	0.53	0.99
2240	0.07	3.61	1	3.88	0.99	18	0	0.02	0.03	0.99	0.95	0.41	0.05
2246	0.55	6.05	0	3.83	0.46	17	0	1	0.94	0.75	0.82	0.27	0.05
2250	0.45	4.14	1	3.86	0.1	17	0	0.99	0.12	0.05	0.82	0.35	0.05
2256	0.19	4.93	0	4.1	0.99	17	0	0.55	0.51	0.99	0.82	0.92	0.05
2269	0.2	3.04	1	3.92	0.38	17	1.95	0.59	0.01	0.65	0.82	0.53	0.85
2274	0.13	4.75	0	3.76	0.2	16	0	0.16	0.39	0.21	0.5	0.13	0.05
2286	0.23	5.14	1	4.01	0.56	16	1.61	0.72	0.63	0.85	0.5	0.79	0.74
2291	0.17	3.33	0	3.84	0.99	16	3.97	0.42	0.02	0.99	0.5	0.29	1
2292	0.2	6.53	0	3.64	0.99	17	2.4	0.59	0.98	0.99	0.82	0.03	0.94
2293	0.25	5.87	0	3.64	0.2	18	1.1	0.79	0.91	0.21	0.95	0.03	0.5
2301	0.27	6.16	0	3.91	0.99	16	4.26	0.84	0.95	0.99	0.5	0.5	1
2303	0.09	6.2	0	3.63	0.99	16	2.64	0.05	0.96	0.99	0.5	0.03	0.96
2304	0.52	5.77	0	3.61	0.2	18	2.2	1	0.89	0.21	0.95	0.02	0.91
2311	0.25	5.65	0	3.57	0.99	18	0.69	0.79	0.85	0.99	0.95	0.01	0.25
2312	0.18	5.7	0	4.03	0.46	15	2.71	0.5	0.87	0.75	0.05	0.83	0.96
2319	0.5	3.69	0	3.89	0.99	14	0.69	1	0.04	0.99	0	0.44	0.25
2326	0.33	5	1	3.63	0.1	17	0	0.94	0.55	0.05	0.82	0.03	0.05
2327	0.14	4.65	0	4.16	0.99	12	2.83	0.21	0.33	0.99	0	0.96	0.97
2329	0.25	4.26	1	3.88	0.23	17	3.22	0.79	0.16	0.3	0.82	0.41	0.99
2330	0.2	1.95	0	3.75	0.56	14	0	0.59	0	0.85	0	0.12	0.05
2340	0.13	7.05	1	3.56	0.99	19	2.48	0.16	0.99	0.99	0.99	0.01	0.94
2341	0.26	6.29	1	3.82	0.99	18	0.69	0.82	0.96	0.99	0.95	0.25	0.25
2345	0.1	5.34	1	3.68	0.99	15	1.79	0.06	0.73	0.99	0.05	0.05	0.8
2348	0.24	5.21	1	4.29	0.99	16	3.26	0.75	0.67	0.99	0.5	0.99	0.99
2360	0.1	3.61	0	3.61	0.17	14	0	0.06	0.03	0.14	0	0.02	0.05
2361	0.54	5.46	0	3.83	0.27	17	0	1	0.79	0.46	0.82	0.27	0.05
2385	0.25	7.05	0	3.57	0.59	19	2.64	0.79	0.99	0.87	0.99	0.01	0.96
2386	0.2	5.65	0	4.12	0.46	18	1.1	0.59	0.85	0.75	0.95	0.94	0.5
2391	0.1	5.17	0	3.88	0.2	16	0	0.06	0.65	0.21	0.5	0.41	0.05
2394	0.07	5.57	1	3.84	0.2	14	1.1	0.02	0.83	0.21	0	0.29	0.5
2397	0.19	6.86	1	3.71	0.14	16	2.83	0.55	0.99	0.09	0.5	0.08	0.97
2407	0.81	6.32	1	3.75	0.58	18	0	1	0.97	0.86	0.95	0.12	0.05
2408	0.78	4.62	0	3.6	0.56	18	0.69	1	0.32	0.85	0.95	0.02	0.25
2409	0.23	3.93	1	4.04	0.2	16	0	0.72	0.07	0.21	0.5	0.84	0.05
2440	0.1	5.71	0	3.74	0.1	19	1.39	0.06	0.87	0.05	0.99	0.11	0.64
2455	0.17	5.52	0	3.82	0.2	11	0	0.42	0.81	0.21	0	0.25	0.05
2476	0.54	4.11	0	3.95	0.56	13	0	1	0.11	0.85	0	0.63	0.05
2481	0.15	3.53	0	4.24	0.56	18	0.69	0.27	0.03	0.85	0.95	0.99	0.25
2489	0.03	6.39	0	3.64	0.1	17	2.83	0.01	0.97	0.05	0.82	0.03	0.97
2494	0.3	3.74	1	3.53	0.37	16	0.69	0.9	0.05	0.63	0.5	0.01	0.25
2496	0.1	5.79	0	3.96	0.2	16	1.61	0.06	0.89	0.21	0.5	0.66	0.74
2497	0.16	6.13	0	3.88	0.46	17	0	0.34	0.95	0.75	0.82	0.41	0.05
2503	0.13	5.22	0	3.69	0.99	17	1.79	0.16	0.67	0.99	0.82	0.06	0.8
2507	0.95	5.11	0	4.39	0.3	17	2.56	1	0.61	0.53	0.82	1	0.95
2511	0.15	5.43	1	3.96	0.99	17	0	0.27	0.77	0.99	0.82	0.66	0.05
2513	0.14	4.26	0	4.86	0.2	16	0.69	0.21	0.16	0.21	0.5	1	0.25
2515	0.22	3	0	4.09	0.1	16	2.08	0.68	0.01	0.05	0.5	0.91	0.88
2516	0.09	5.67	0	3.92	0.2	16	0.69	0.05	0.86	0.21	0.5	0.53	0.25
2521	0.1	5.44	0	3.88	0.56	16	0	0.06	0.78	0.85	0.5	0.41	0.05
2538	0.07	5.45	0	4.04	0.27	17	2.3	0.02	0.78	0.46	0.82	0.84	0.92
2548	0.22	5.16	1	3.96	0.99	17	2.3	0.68	0.64	0.99	0.82	0.66	0.92
2557	0.15	5.44	0	3.88	0.27	16	1.95	0.27	0.78	0.46	0.5	0.41	0.85
2565	0.09	6.01	1	3.75	0.38	15	1.95	0.05	0.93	0.65	0.05	0.12	0.85
2567	0.16	4.61	1	4.23	0.14	17	1.39	0.34	0.31	0.09	0.82	0.98	0.64
2568	0.33	4.63	1	4.02	0.38	17	0.69	0.94	0.32	0.65	0.82	0.81	0.25
2570	0.32	4.48	1	3.96	0.1	17	2.64	0.93	0.25	0.05	0.82	0.66	0.96
2572	0.16	6.29	0	3.79	0.99	18	2.94	0.34	0.96	0.99	0.95	0.18	0.98
2574	0.3	5.36	1	3.84	0.1	16	2.4	0.9	0.74	0.05	0.5	0.29	0.94
2575	0.84	5.25	0	3.96	0.99	16	4.87	1	0.69	0.99	0.5	0.66	1
2582	0.29	5.53	0	4.04	0.58	18	3.74	0.89	0.81	0.86	0.95	0.84	1
2584	0.28	4.9	1	3.88	0.99	16	1.61	0.87	0.49	0.99	0.5	0.41	0.74
2588	0.25	6.1	1	4	0.56	18	1.39	0.79	0.94	0.85	0.95	0.76	0.64
2591	0.34	4.52	0	4.09	0.31	14	1.79	0.95	0.27	0.55	0	0.91	0.8
2597	0.09	6.24	0	3.68	0.27	18	0	0.05	0.96	0.46	0.95	0.05	0.05
2599	0.3	4.36	0	3.9	0.59	16	2.64	0.9	0.19	0.87	0.5	0.47	0.96
2601	0.11	6.08	0	3.89	0.58	19	0	0.09	0.94	0.86	0.99	0.44	0.05
2605	0.23	5.04	1	4.06	0.38	16	0	0.72	0.57	0.65	0.5	0.88	0.05
2612	0.19	3.76	1	3.68	0.59	16	2.2	0.55	0.05	0.87	0.5	0.05	0.91
2626	0.19	3.64	1	4.04	0.06	17	2.48	0.55	0.04	0.02	0.82	0.84	0.94
2631	0.13	5.37	0	3.75	0.2	17	3.99	0.16	0.75	0.21	0.82	0.12	1
2632	0.15	5.86	0	3.62	0.1	17	0.69	0.27	0.91	0.05	0.82	0.03	0.25
2634	0.07	3	1	4.07	0.1	15	0.69	0.02	0.01	0.05	0.05	0.89	0.25
2637	0.31	5.11	0	3.92	0.1	17	0	0.92	0.61	0.05	0.82	0.53	0.05
2643	0.3	6.5	0	4.12	0.56	17	0	0.9	0.98	0.85	0.82	0.94	0.05
2646	0.21	4.97	1	3.7	0.14	16	2.56	0.64	0.53	0.09	0.5	0.07	0.95
2648	0.21	4.74	0	3.65	0.1	17	0	0.64	0.39	0.05	0.82	0.04	0.05
2650	0.31	3.78	0	4.06	0.14	16	3	0.92	0.05	0.09	0.5	0.88	0.98
2661	0.14	5.09	1	4.04	0.14	17	0	0.21	0.6	0.09	0.82	0.84	0.05
2666	0.28	4.84	0	4.23	0.99	13	1.61	0.87	0.45	0.99	0	0.98	0.74
2669	0.31	5.33	0	4.38	0.38	15	0.69	0.92	0.73	0.65	0.05	1	0.25
2672	0.19	6.23	0	3.94	0.99	19	0	0.55	0.96	0.99	0.99	0.6	0.05
2674	0.06	4.74	0	4.22	0.06	16	1.1	0.02	0.39	0.02	0.5	0.98	0.5
2678	0.14	5.59	0	5.24	0.99	16	1.95	0.21	0.83	0.99	0.5	1	0.85
2687	0.05	5.13	0	3.82	0.1	16	0	0.01	0.62	0.05	0.5	0.25	0.05
2695	0.17	4.71	0	3.94	0.31	17	2.08	0.42	0.37	0.55	0.82	0.6	0.88
2702	0.1	5.32	0	3.98	0.06	16	3.18	0.06	0.72	0.02	0.5	0.71	0.99
2709	0.2	6.04	0	3.92	0.99	17	0	0.59	0.94	0.99	0.82	0.53	0.05
2718	0.27	7.01	0	3.59	0.1	16	0.69	0.84	0.99	0.05	0.5	0.02	0.25
2719	0.13	3.85	0	3.75	0.77	13	1.1	0.16	0.06	0.95	0	0.12	0.5
2721	0.2	6.06	0	3.6	0.59	18	1.79	0.59	0.94	0.87	0.95	0.02	0.8
2726	0.04	2.89	0	3.8	0.56	16	0	0.01	0.01	0.85	0.5	0.2	0.05
2731	0.19	5.4	0	3.75	0.23	14	1.1	0.55	0.76	0.3	0	0.12	0.5
2732	0.18	4.23	0	3.76	0.99	16	2.3	0.5	0.15	0.99	0.5	0.13	0.92
2734	0.16	4.82	1	4.08	0.2	17	0	0.34	0.44	0.21	0.82	0.9	0.05
2741	0.27	4.36	0	4.7	0.99	17	1.1	0.84	0.19	0.99	0.82	1	0.5
2748	0.06	3.09	0	3.75	0.31	16	1.39	0.02	0.01	0.55	0.5	0.12	0.64
2749	0.31	5.21	0	3.84	0.46	14	0	0.92	0.67	0.75	0	0.29	0.05
2753	0.1	3.69	0	3.89	0.17	14	0	0.06	0.04	0.14	0	0.44	0.05
2762	0.05	3.26	0	3.97	0.99	13	2.08	0.01	0.01	0.99	0	0.69	0.88
2763	0.07	4.67	1	3.61	0.99	16	3.09	0.02	0.35	0.99	0.5	0.02	0.98
2770	0.08	0.69	0	3.71	0.58	15	2.83	0.03	0	0.86	0.05	0.08	0.97
2778	0.19	3.37	0	3.85	0.2	15	0.69	0.55	0.02	0.21	0.05	0.32	0.25
2783	0.15	5.42	0	4.16	0.28	16	0.69	0.27	0.77	0.5	0.5	0.96	0.25
2798	0.15	5.9	0	4.15	0.46	19	0.69	0.27	0.91	0.75	0.99	0.96	0.25
2799	0.4	4.03	0	3.8	0.07	16	3.69	0.98	0.09	0.03	0.5	0.2	1
2802	0.21	3.37	0	3.68	0.2	14	0.69	0.64	0.02	0.21	0	0.05	0.25
2805	0.09	3.56	0	3.79	0.56	16	0	0.05	0.03	0.85	0.5	0.18	0.05
2809	0.23	4.44	1	3.66	0.99	14	0	0.72	0.23	0.99	0	0.04	0.05
2810	0.13	4.22	0	4.17	0.56	15	0	0.16	0.14	0.85	0.05	0.97	0.05
2820	0.15	4.39	0	4.06	0.18	12	1.79	0.27	0.21	0.16	0	0.88	0.8
2827	0.12	4	0	3.55	0.2	14	0	0.12	0.09	0.21	0	0.01	0.05
2831	0.07	6.11	0	3.81	0.99	18	1.61	0.02	0.95	0.99	0.95	0.22	0.74
2832	0.06	3.74	0	3.77	0.99	15	1.79	0.02	0.05	0.99	0.05	0.15	0.8
2836	0.08	4.14	0	3.52	0.99	15	0	0.03	0.12	0.99	0.05	0.01	0.05
2840	0.08	3.04	0	3.87	0.1	18	1.61	0.03	0.01	0.05	0.95	0.38	0.74
2847	0.09	3.58	0	3.66	0.14	17	3.26	0.05	0.03	0.09	0.82	0.04	0.99
2852	0.28	3.95	0	3.94	0.14	17	1.79	0.87	0.08	0.09	0.82	0.6	0.8
2853	0.15	5.68	0	3.68	0.99	15	2.2	0.27	0.86	0.99	0.05	0.05	0.91
2862	0.08	5.38	0	4.05	0.99	15	0.69	0.03	0.75	0.99	0.05	0.86	0.25
2875	0.16	1.1	0	3.79	0.99	17	2.64	0.34	0	0.99	0.82	0.18	0.96
2891	0.12	5.37	1	3.78	0.56	15	2.3	0.12	0.75	0.85	0.05	0.16	0.92
2895	0.18	4.43	0	3.82	0.25	16	1.39	0.5	0.22	0.38	0.5	0.25	0.64
2899	0.37	5.6	0	3.67	0.56	15	3.26	0.97	0.84	0.85	0.05	0.05	0.99
2909	0.39	4.17	0	3.56	0.99	15	0	0.98	0.13	0.99	0.05	0.01	0.05
2910	0.13	4.39	0	3.89	0.33	16	1.79	0.16	0.21	0.58	0.5	0.44	0.8
2915	0.13	3.69	0	3.87	0.1	15	0	0.16	0.04	0.05	0.05	0.38	0.05
2917	0.16	4.29	1	4.02	0.99	16	1.1	0.34	0.17	0.99	0.5	0.81	0.5
2919	0.05	5.14	0	3.98	0.99	13	0	0.01	0.63	0.99	0	0.71	0.05
2942	0.22	4.48	0	3.87	0.1	16	0	0.68	0.25	0.05	0.5	0.38	0.05
2946	0.3	6.18	0	3.68	0.46	18	2.4	0.9	0.95	0.75	0.95	0.05	0.94
2951	0.2	3.71	0	3.53	0.46	13	0	0.59	0.04	0.75	0	0.01	0.05
2956	0.2	3.64	0	3.82	0.23	16	0	0.59	0.04	0.3	0.5	0.25	0.05
2971	0.15	4.23	0	3.71	0.28	15	0	0.27	0.15	0.5	0.05	0.08	0.05
600059	0.14	5.21	0	4.04	0.1	17	2.48	0.21	0.67	0.05	0.82	0.84	0.94
600069	0.1	4	0	4.04	0.58	18	2.4	0.06	0.09	0.86	0.95	0.84	0.94
600073	0.17	6.36	0	4	0.38	18	1.39	0.42	0.97	0.65	0.95	0.76	0.64
600075	0.18	4.01	0	4.03	0.77	16	1.79	0.5	0.09	0.95	0.5	0.83	0.8
600076	0.07	3.87	0	4.2	0.56	18	0	0.02	0.06	0.85	0.95	0.98	0.05
600086	0.13	4	0	4.18	0.28	10	1.79	0.16	0.09	0.5	0	0.97	0.8
600091	0.09	4	0	3.94	0.14	13	0	0.05	0.09	0.09	0	0.6	0.05
600096	0.24	6.73	0	3.78	0.22	19	3.04	0.75	0.99	0.27	0.99	0.16	0.98
600103	0.11	4.37	0	4.2	0.06	16	0	0.09	0.2	0.02	0.5	0.98	0.05
600107	0.3	0.69	1	4.09	0.28	10	1.79	0.9	0	0.5	0	0.91	0.8
600127	0.23	5.04	0	3.95	0.14	17	1.79	0.72	0.57	0.09	0.82	0.63	0.8
600132	0.19	4.03	1	4.19	0.3	17	0	0.55	0.09	0.53	0.82	0.97	0.05
600135	0.33	4.94	0	3.98	0.37	16	0	0.94	0.51	0.63	0.5	0.71	0.05
600141	0.16	6.48	0	4.04	0.28	17	0	0.34	0.98	0.5	0.82	0.84	0.05
600146	0.12	1.39	0	3.9	0.08	12	3.83	0.12	0	0.03	0	0.47	1
600160	1.09	5.82	0	3.95	0.1	19	1.1	1	0.9	0.05	0.99	0.63	0.5
600177	0.5	4.57	1	3.88	0.1	18	2.3	1	0.29	0.05	0.95	0.41	0.92
600189	0.22	4.69	0	4	0.14	16	1.79	0.68	0.36	0.09	0.5	0.76	0.8
600191	0.2	0.69	0	3.96	0.14	10	0.69	0.59	0	0.09	0	0.66	0.25
600197	0.04	2.89	0	3.96	0.77	15	2.2	0.01	0.01	0.95	0.05	0.66	0.91
600199	0.1	5.14	0	3.99	0.27	17	1.1	0.06	0.63	0.46	0.82	0.74	0.5
600217	0.11	4.25	0	4.08	0.07	18	0.69	0.09	0.15	0.03	0.95	0.9	0.25
600220	0.05	6.57	0	3.96	0.2	16	0	0.01	0.98	0.21	0.5	0.66	0.05
600228	0.17	3.87	0	3.56	0.31	12	0	0.42	0.06	0.55	0	0.01	0.05
600230	0.22	2.94	0	4	0.37	17	0.69	0.68	0.01	0.63	0.82	0.76	0.25
600232	0.07	4.16	0	4.11	0.1	17	0	0.02	0.13	0.05	0.82	0.93	0.05
600235	0.15	3.71	0	3.96	0.1	15	0	0.27	0.04	0.05	0.05	0.66	0.05
600238	0.23	4.72	0	4.1	0.3	15	1.61	0.72	0.38	0.53	0.05	0.92	0.74
600249	0.17	5.03	0	4.14	0.23	15	0	0.42	0.57	0.3	0.05	0.95	0.05
600251	0.23	3.81	0	3.96	0.77	17	3.3	0.72	0.06	0.95	0.82	0.66	0.99
600273	0.35	4.34	0	3.99	0.1	16	0.69	0.96	0.19	0.05	0.5	0.74	0.25
600277	0.18	6.07	0	3.81	0.14	17	3.09	0.5	0.94	0.09	0.82	0.22	0.98
600281	0.64	3.37	0	3.83	0.17	17	0	1	0.02	0.14	0.82	0.27	0.05
600298	0.48	6.38	0	3.98	0.28	18	1.79	1	0.97	0.5	0.95	0.71	0.8
600300	0.11	5.29	0	3.95	0.2	17	3.18	0.09	0.71	0.21	0.82	0.63	0.99
600305	0.14	5.81	0	4.18	0.2	16	1.79	0.21	0.89	0.21	0.5	0.97	0.8
600308	0.13	4.92	0	4.16	0.56	18	0	0.16	0.5	0.85	0.95	0.96	0.05
600309	0.35	6.73	1	3.63	0.56	21	0	0.96	0.99	0.85	1	0.03	0.05
600315	0.4	7.22	1	4.09	0.38	18	2.3	0.98	1	0.65	0.95	0.91	0.92
600319	0.14	1.79	0	3.83	0.56	14	1.61	0.21	0	0.85	0	0.27	0.74
600321	0.16	2.56	0	4.19	0.46	17	1.1	0.34	0	0.75	0.82	0.97	0.5
600328	0.13	4.58	0	3.96	0.14	17	1.79	0.16	0.3	0.09	0.82	0.66	0.8
600352	0.39	5.69	0	3.77	0.1	20	1.1	0.98	0.86	0.05	1	0.15	0.5
600367	0.29	4.26	0	3.92	0.25	15	0	0.89	0.16	0.38	0.05	0.53	0.05
600370	0.34	5.46	0	4.11	0.2	14	0	0.95	0.79	0.21	0	0.93	0.05
600378	0.37	7.06	0	3.95	0.46	19	1.39	0.97	0.99	0.75	0.99	0.63	0.64
600381	0.18	4.66	1	3.97	0.14	15	1.39	0.5	0.34	0.09	0.05	0.69	0.64
600389	0.26	5.06	0	4.32	0.2	16	0	0.82	0.58	0.21	0.5	1	0.05
600398	0.31	6.48	0	3.91	0.2	17	3.33	0.92	0.98	0.21	0.82	0.5	0.99
600400	0.21	6.08	0	4.12	0.2	16	2.3	0.64	0.94	0.21	0.5	0.94	0.92
600419	0.3	3.74	0	3.92	0.77	16	0.69	0.9	0.05	0.95	0.5	0.53	0.25
600423	0.08	4.16	0	3.67	0.23	15	0.69	0.03	0.13	0.3	0.05	0.05	0.25
600426	0.31	4.88	0	3.85	0.56	15	1.1	0.92	0.47	0.85	0.05	0.32	0.5
600429	0.39	5.58	1	4	0.59	19	1.61	0.98	0.83	0.87	0.99	0.76	0.74
600433	0.17	4.04	0	4.19	0.99	17	0.69	0.42	0.1	0.99	0.82	0.97	0.25
600438	0.2	7.07	1	3.91	0.46	19	2.48	0.59	0.99	0.75	0.99	0.5	0.94
600439	0.07	5.46	1	3.96	0.58	15	1.1	0.02	0.79	0.86	0.05	0.66	0.5
600448	0.21	4.87	0	3.95	0.56	15	2.83	0.64	0.47	0.85	0.05	0.63	0.97
600470	0.36	5.82	0	3.92	0.27	18	0.69	0.97	0.9	0.46	0.95	0.53	0.25
600486	0.43	5.69	0	3.94	0.2	17	0	0.99	0.86	0.21	0.82	0.6	0.05
600493	0.05	4.95	0	4.22	0.06	16	2.08	0.01	0.52	0.02	0.5	0.98	0.88
600500	0.32	6.39	1	3.77	0.38	19	0	0.93	0.97	0.65	0.99	0.15	0.05
600519	0.18	5.26	0	3.42	0.25	17	2.48	0.5	0.69	0.38	0.82	0	0.94
600543	0.75	4	0	4.04	0.33	15	0	1	0.09	0.58	0.05	0.84	0.05
600559	0.23	5.66	0	3.96	0.37	17	2.48	0.72	0.86	0.63	0.82	0.66	0.94
600567	0.12	5.6	1	3.77	0.27	20	1.95	0.12	0.84	0.46	1	0.15	0.85
600573	0.1	3.99	1	3.95	0.06	15	2.08	0.06	0.09	0.02	0.05	0.63	0.88
600596	0.21	5.89	0	4.18	0.1	18	2.3	0.64	0.91	0.05	0.95	0.97	0.92
600600	0.49	6.08	0	4.03	0.56	20	2.2	1	0.94	0.85	1	0.83	0.91
600614	0.14	4	0	4.21	0.38	16	1.39	0.21	0.09	0.65	0.5	0.98	0.64
600616	0.15	5.19	0	4.21	0.38	16	2.3	0.27	0.66	0.65	0.5	0.98	0.92
600618	0.84	5.46	0	4.24	0.38	15	0	1	0.79	0.65	0.05	0.99	0.05
600623	0.54	7.3	0	4.03	0.38	19	2.56	1	1	0.65	0.99	0.83	0.95
600630	0.23	7.03	0	4.22	0.38	17	1.61	0.72	0.99	0.65	0.82	0.98	0.74
600636	0.44	5.59	0	4.23	0.38	17	0	0.99	0.83	0.65	0.82	0.98	0.05
600687	0.21	4	0	4.35	0.33	15	1.39	0.64	0.09	0.58	0.05	1	0.64
600688	0.29	6.5	0	4	0.38	18	1.39	0.89	0.98	0.65	0.95	0.76	0.64
600689	0.09	5.28	0	4.03	0.38	15	1.1	0.05	0.7	0.65	0.05	0.83	0.5
600691	0.15	6.25	0	4.21	0.17	19	0	0.27	0.96	0.14	0.99	0.98	0.05
600702	0.17	5.64	0	4.2	0.46	16	1.79	0.42	0.85	0.75	0.5	0.98	0.8
600722	0.37	2.2	0	4.07	0.37	14	0	0.97	0	0.63	0	0.89	0.05
600725	0.28	3.04	0	3.79	0.22	11	0	0.87	0.01	0.27	0	0.18	0.05
600727	0.17	4	0	4.04	0.56	15	0	0.42	0.09	0.85	0.05	0.84	0.05
600731	0.22	5.28	0	4.13	0.14	11	0	0.68	0.7	0.09	0	0.95	0.05
600735	0.1	3.09	0	4.11	0.56	15	0.69	0.06	0.01	0.85	0.05	0.93	0.25
600746	0.08	1.79	0	4.07	0.2	14	0	0.03	0	0.21	0	0.89	0.05
600779	0.37	5.24	0	4.19	0.46	17	0	0.97	0.68	0.75	0.82	0.97	0.05
600792	0.26	5.8	0	4.04	0.22	16	2.2	0.82	0.89	0.27	0.5	0.84	0.91
600793	0.15	2.2	0	4.35	0.46	16	0	0.27	0	0.75	0.5	1	0.05
600796	0.1	3.33	0	4.06	0.1	18	0	0.06	0.02	0.05	0.95	0.88	0.05
600800	0.26	5.01	0	3.97	0.18	14	3.26	0.82	0.55	0.16	0	0.69	0.99
600803	0.38	6.52	1	4.14	0.37	17	0	0.98	0.98	0.63	0.82	0.95	0.05
600809	0.34	4.93	0	4.14	0.17	13	2.2	0.95	0.51	0.14	0	0.95	0.91
600836	0.05	3.91	0	4.15	0.38	16	1.1	0.01	0.07	0.65	0.5	0.96	0.5
600844	0.16	3.91	0	4.18	0.2	15	0	0.34	0.07	0.21	0.05	0.97	0.05
600866	0.1	4.76	0	4.2	0.99	16	0	0.06	0.4	0.99	0.5	0.98	0.05
600872	0.55	5.53	0	4.2	0.99	17	1.79	1	0.81	0.99	0.82	0.98	0.8
600873	0.1	5.24	0	4.05	0.2	19	0	0.06	0.68	0.21	0.99	0.86	0.05
600882	0.19	6.9	1	4.37	0.38	17	0	0.55	0.99	0.65	0.82	1	0.05
600887	0.36	7.93	0	3.94	0.14	20	2.48	0.97	1	0.09	1	0.6	0.94
600929	0.21	5.06	0	3.47	0.14	16	2.48	0.64	0.58	0.09	0.5	0	0.94
600962	0.16	4.41	1	3.85	0.59	16	1.1	0.34	0.21	0.87	0.5	0.32	0.5
600963	0.2	5.38	0	3.87	0.14	18	0	0.59	0.75	0.09	0.95	0.38	0.05
600966	0.16	2.94	0	4.09	0.56	14	0.69	0.34	0.01	0.85	0	0.91	0.25
600987	0.03	5.36	0	3.99	0.1	17	2.2	0.01	0.74	0.05	0.82	0.74	0.91
600989	0.23	4.16	1	3.57	0.08	17	0	0.72	0.13	0.03	0.82	0.01	0.05
600997	0.24	4.49	1	3.78	0.37	16	0	0.75	0.25	0.63	0.5	0.16	0.05
601015	0.05	4.75	0	3.75	0.07	15	0	0.01	0.39	0.03	0.05	0.12	0.05
601208	0.2	5.48	0	4.15	0.46	17	2.08	0.59	0.79	0.75	0.82	0.96	0.88
601216	0.55	5.04	0	3.66	0.14	18	0	1	0.57	0.09	0.95	0.04	0.05
601339	0.07	4.08	0	3.72	0.1	17	0	0.02	0.11	0.05	0.82	0.09	0.05
601515	0.14	6.06	0	4.6	0.99	16	1.1	0.21	0.94	0.99	0.5	1	0.5
601566	0.09	3.78	0	3.76	0.06	16	2.56	0.05	0.05	0.02	0.5	0.13	0.95
601579	0.09	5.83	0	4.2	0.1	18	1.1	0.05	0.9	0.05	0.95	0.98	0.5
601599	0.02	3.18	0	3.84	0.2	17	1.1	0	0.01	0.21	0.82	0.29	0.5
601606	0.19	5.49	0	3.91	0.27	17	1.39	0.55	0.8	0.46	0.82	0.5	0.64
601718	1	8.59	0	3.42	0.59	19	1.61	1	1	0.87	0.99	0	0.74
601952	0.11	3.97	0	3.59	0.2	20	2.3	0.09	0.08	0.21	1	0.02	0.92
601996	1	4.37	1	3.91	0.23	17	1.61	1	0.2	0.3	0.82	0.5	0.74
603001	0.06	5.59	0	3.88	0.1	17	2.48	0.02	0.83	0.05	0.82	0.41	0.94
603002	0.25	3.87	1	4.07	0.99	16	0	0.79	0.06	0.99	0.5	0.89	0.05
603008	0.23	6.62	1	4.08	0.1	18	2.3	0.72	0.98	0.05	0.95	0.9	0.92
603010	0.22	4.48	1	3.88	0.1	17	0	0.68	0.25	0.05	0.82	0.41	0.05
603020	0.29	4.06	0	4.1	0.38	16	0	0.89	0.1	0.65	0.5	0.92	0.05
603022	0.09	3.43	1	3.82	0.38	16	0	0.05	0.02	0.65	0.5	0.25	0.05
603026	0.87	4.84	0	3.83	0.56	15	1.1	1	0.45	0.85	0.05	0.27	0.5
603027	0.38	4.43	0	4.04	0.46	16	1.39	0.98	0.22	0.75	0.5	0.84	0.64
603038	0.26	5.52	0	4.04	0.99	15	2.48	0.82	0.81	0.99	0.05	0.84	0.94
603041	0.44	3.56	1	3.78	0.2	15	0	0.99	0.03	0.21	0.05	0.16	0.05
603055	0.2	6.47	0	3.88	0.1	17	0.69	0.59	0.98	0.05	0.82	0.41	0.25
603058	0.06	2.83	0	3.94	0.25	14	1.39	0.02	0	0.38	0	0.6	0.64
603059	0.08	5.86	0	3.94	0.2	14	0	0.03	0.91	0.21	0	0.6	0.05
603067	0.08	3.64	0	3.73	0.28	15	0	0.03	0.04	0.5	0.05	0.1	0.05
603077	0.06	2.2	0	3.79	0.46	16	1.39	0.02	0	0.75	0.5	0.18	0.64
603078	0.22	4.74	0	3.8	0.2	15	0	0.68	0.39	0.21	0.05	0.2	0.05
603079	0.18	4.14	1	3.89	0.1	16	0.69	0.5	0.12	0.05	0.5	0.44	0.25
603086	0.17	4.34	0	3.81	0.56	15	0	0.42	0.19	0.85	0.05	0.22	0.05
603110	0.12	3.97	0	4	0.1	15	1.1	0.12	0.08	0.05	0.05	0.76	0.5
603113	0.09	4.01	0	3.75	0.56	18	0	0.05	0.09	0.85	0.95	0.12	0.05
603116	0.3	5.15	1	3.64	0.1	16	2.89	0.9	0.64	0.05	0.5	0.03	0.98
603156	0.44	4.94	0	3.99	0.37	19	1.61	0.99	0.51	0.63	0.99	0.74	0.74
603157	0.12	3.93	0	3.87	0.38	18	3.33	0.12	0.07	0.65	0.95	0.38	0.99
603165	0.04	4.49	0	3.95	0.1	19	1.79	0.01	0.25	0.05	0.99	0.63	0.8
603180	0.17	5.91	0	3.94	0.06	17	3.64	0.42	0.92	0.02	0.82	0.6	0.99
603181	0.45	5.13	0	3.77	0.1	16	0	0.99	0.62	0.05	0.5	0.15	0.05
603188	0.18	5.38	0	3.68	0.2	16	1.1	0.5	0.75	0.21	0.5	0.05	0.5
603192	0.49	3.69	0	3.58	0.38	15	0	1	0.04	0.65	0.05	0.02	0.05
603196	0.14	3.83	0	3.74	0.38	16	3.14	0.21	0.06	0.65	0.5	0.11	0.99
603198	0.1	5.86	0	3.79	0.27	17	1.61	0.06	0.91	0.46	0.82	0.18	0.74
603208	0.32	6.01	0	3.66	0.1	17	0	0.93	0.93	0.05	0.82	0.04	0.05
603217	0.11	4.01	0	3.77	0.56	15	0	0.09	0.09	0.85	0.05	0.15	0.05
603226	0.18	4.39	0	4.02	0.38	14	2.08	0.5	0.21	0.65	0	0.81	0.88
603227	0.15	4.11	0	3.83	0.77	17	0.69	0.27	0.11	0.95	0.82	0.27	0.25
603238	0.13	5.41	0	3.78	0.1	16	0	0.16	0.76	0.05	0.5	0.16	0.05
603260	0.09	4.96	0	3.66	0.1	19	1.39	0.05	0.52	0.05	0.99	0.04	0.64
603288	0.62	6.74	0	4.02	0.99	19	2.4	1	0.99	0.99	0.99	0.81	0.94
603299	0.28	4.91	0	3.87	0.2	18	0.69	0.87	0.49	0.21	0.95	0.38	0.25
603313	0.17	4.73	1	3.8	0.2	17	2.3	0.42	0.38	0.21	0.82	0.2	0.92
603317	0.11	3.71	0	3.6	0.46	15	1.39	0.09	0.04	0.75	0.05	0.02	0.64
603326	0.32	4.88	0	3.61	0.2	17	2.83	0.93	0.47	0.21	0.82	0.02	0.97
603330	0.26	4.67	0	3.73	0.38	16	0	0.82	0.35	0.65	0.5	0.1	0.05
603336	0.03	4	0	4.13	0.99	13	0	0.01	0.09	0.99	0	0.95	0.05
603345	0.07	6.26	0	3.88	0.06	17	1.95	0.02	0.96	0.02	0.82	0.41	0.85
603360	0.19	3.93	0	3.7	0.23	16	0	0.55	0.07	0.3	0.5	0.07	0.05
603363	0.17	6.8	0	3.48	0.06	17	1.95	0.42	0.99	0.02	0.82	0	0.85
603365	0.11	5.98	0	3.9	0.38	15	3.22	0.09	0.93	0.65	0.05	0.47	0.99
603369	0.28	5.45	0	4.02	0.2	17	1.39	0.87	0.78	0.21	0.82	0.81	0.64
603378	0.34	5.34	0	3.55	0.38	17	1.61	0.95	0.73	0.65	0.82	0.01	0.74
603379	0.27	4.17	0	3.88	0.1	17	0	0.84	0.13	0.05	0.82	0.41	0.05
603389	0.15	5.96	0	3.77	0.2	15	3.04	0.27	0.92	0.21	0.05	0.15	0.98
603398	0.13	5.02	0	3.68	0.99	16	2.64	0.16	0.56	0.99	0.5	0.05	0.96
603429	0.14	4.66	0	3.94	0.27	17	0	0.21	0.34	0.46	0.82	0.6	0.05
603477	0.13	4	0	3.32	0.46	12	0	0.16	0.09	0.75	0	0	0.05
603499	0.09	4.38	0	3.5	0.38	16	1.79	0.05	0.2	0.65	0.5	0.01	0.8
603517	0.19	4.06	1	3.6	0.14	15	0.69	0.55	0.1	0.09	0.05	0.02	0.25
603518	0.22	4.6	0	3.79	0.2	14	2.94	0.68	0.31	0.21	0	0.18	0.98
603536	0.11	5.79	0	3.63	0.56	15	1.1	0.09	0.89	0.85	0.05	0.03	0.5
603555	0.11	6.35	1	3.75	0.06	17	2.4	0.09	0.97	0.02	0.82	0.12	0.94
603558	1.09	5.51	1	4.19	0.1	18	0	1	0.81	0.05	0.95	0.97	0.05
603585	0.21	5.17	0	4.14	0.2	16	0	0.64	0.65	0.21	0.5	0.95	0.05
603587	0.12	4	1	3.83	0.38	14	2.3	0.12	0.09	0.65	0	0.27	0.92
603589	0.3	4.6	0	3.82	0.27	14	0	0.9	0.31	0.46	0	0.25	0.05
603599	0.06	6.3	0	3.92	0.27	17	0	0.02	0.97	0.46	0.82	0.53	0.05
603600	0.06	6.59	1	3.83	0.1	17	2.4	0.02	0.98	0.05	0.82	0.27	0.94
603605	0.22	5.79	1	3.66	0.1	16	3.22	0.68	0.89	0.05	0.5	0.04	0.99
603607	0.1	4.04	0	4.12	0.1	15	0	0.06	0.1	0.05	0.05	0.94	0.05
603608	0.07	5.2	0	3.74	0.99	17	4.52	0.02	0.66	0.99	0.82	0.11	1
603609	0.43	5.16	1	3.78	0.23	16	1.61	0.99	0.64	0.3	0.5	0.16	0.74
603610	0.18	5.75	0	3.71	0.1	17	3.04	0.5	0.88	0.05	0.82	0.08	0.98
603628	0.43	4.26	1	3.61	0.06	15	0.69	0.99	0.16	0.02	0.05	0.02	0.25
603630	0.1	5.67	1	3.83	0.99	14	2.94	0.06	0.86	0.99	0	0.27	0.98
603639	0.3	6.6	0	3.95	0.56	17	1.61	0.9	0.98	0.85	0.82	0.63	0.74
603650	0.35	5.26	1	3.6	0.38	16	1.1	0.96	0.69	0.65	0.5	0.02	0.5
603661	0.08	6.65	0	3.99	0.1	17	2.2	0.03	0.98	0.05	0.82	0.74	0.91
603665	0.03	4.87	1	3.6	0.1	15	0	0.01	0.47	0.05	0.05	0.02	0.05
603668	0.25	5.17	0	3.7	0.06	17	0.69	0.79	0.65	0.02	0.82	0.07	0.25
603681	0.14	3.91	0	3.79	0.38	16	2.77	0.21	0.07	0.65	0.5	0.18	0.97
603683	0.12	4.69	0	3.61	0.38	16	1.1	0.12	0.36	0.65	0.5	0.02	0.5
603687	0.04	5.08	1	3.72	0.1	17	2.4	0.01	0.6	0.05	0.82	0.09	0.94
603696	0.13	2.56	0	3.93	0.06	15	0.69	0.16	0	0.02	0.05	0.56	0.25
603697	0.09	3.09	0	3.59	0.3	13	0	0.05	0.01	0.53	0	0.02	0.05
603709	0.11	4.76	1	3.76	0.1	17	3.26	0.09	0.4	0.05	0.82	0.13	0.99
603711	0.17	4.2	0	3.71	0.1	17	1.61	0.42	0.14	0.05	0.82	0.08	0.74
603722	0.14	3.4	0	3.78	0.2	15	1.1	0.21	0.02	0.21	0.05	0.16	0.5
603733	0.13	4.49	1	3.87	0.1	17	1.39	0.16	0.25	0.05	0.82	0.38	0.64
603737	0.35	6.18	1	3.8	0.06	18	1.79	0.96	0.95	0.02	0.95	0.2	0.8
603738	0.06	5.12	1	3.62	0.28	15	3.71	0.02	0.62	0.5	0.05	0.03	1
603739	0.42	6.96	0	3.63	0.56	17	0	0.99	0.99	0.85	0.82	0.03	0.05
603755	0.19	3.78	1	3.68	0.56	14	1.39	0.55	0.05	0.85	0	0.05	0.64
603779	0.11	4.43	0	3.6	0.56	15	1.79	0.09	0.22	0.85	0.05	0.02	0.8
603790	0.28	4.69	0	3.88	0.38	16	1.61	0.87	0.36	0.65	0.5	0.41	0.74
603798	0.42	3.95	0	3.69	0.56	16	1.39	0.99	0.08	0.85	0.5	0.06	0.64
603801	0.26	6.1	1	3.71	0.27	17	2.48	0.82	0.94	0.46	0.82	0.08	0.94
603808	1	3.58	1	3.95	0.99	17	3.18	1	0.03	0.99	0.82	0.63	0.99
603810	0.15	4.47	0	4.01	0.2	16	0	0.27	0.24	0.21	0.5	0.79	0.05
603816	0.16	7.85	1	3.65	0.1	17	3.26	0.34	1	0.05	0.82	0.04	0.99
603818	0.14	6.9	1	4.19	0.59	17	2.2	0.21	0.99	0.87	0.82	0.97	0.91
603822	0.2	4.39	0	3.73	0.1	17	0	0.59	0.21	0.05	0.82	0.1	0.05
603823	0.08	4.53	0	4.1	0.1	13	0	0.03	0.27	0.05	0	0.92	0.05
603833	0.18	6.41	0	4.11	0.99	19	1.79	0.5	0.97	0.99	0.99	0.93	0.8
603839	0.31	6.22	0	3.59	0.1	16	3.66	0.92	0.96	0.05	0.5	0.02	0.99
603863	0.04	3.58	0	3.51	0.99	16	0.69	0.01	0.03	0.99	0.5	0.01	0.25
603866	0.1	2.4	0	4.04	0.23	16	0.69	0.06	0	0.3	0.5	0.84	0.25
603867	0.19	4.85	0	4	0.1	16	0.69	0.55	0.46	0.05	0.5	0.76	0.25
603877	0.12	4.41	0	3.87	0.1	19	3.04	0.12	0.21	0.05	0.99	0.38	0.98
603879	0.2	3.64	0	3.27	0.06	15	0	0.59	0.04	0.02	0.05	0	0.05
603886	0.31	4.28	0	3.81	0.38	15	2.56	0.92	0.16	0.65	0.05	0.22	0.95
603889	0.18	5.27	0	4.11	0.1	16	0	0.5	0.7	0.05	0.5	0.93	0.05
603898	0.16	5.1	0	3.63	0.99	17	1.61	0.34	0.61	0.99	0.82	0.03	0.74
603899	0.5	7.2	0	3.59	0.38	17	1.39	1	1	0.65	0.82	0.02	0.64
603906	0.45	4.92	0	3.76	0.2	16	2.08	0.99	0.5	0.21	0.5	0.13	0.88
603908	0.07	5.08	1	3.49	0.1	16	1.79	0.02	0.6	0.05	0.5	0.01	0.8
603916	0.5	6.66	0	3.76	0.2	17	0	1	0.99	0.21	0.82	0.13	0.05
603919	0.17	4.06	0	3.55	0.33	16	1.95	0.42	0.1	0.58	0.5	0.01	0.85
603928	0.19	3.91	0	4.01	0.2	16	0.69	0.55	0.07	0.21	0.5	0.79	0.25
603938	0.21	4.14	0	3.59	0.37	13	1.39	0.64	0.12	0.63	0	0.02	0.64
603958	0.04	2.64	0	3.59	0.2	17	2.64	0.01	0	0.21	0.82	0.02	0.96
603968	0.25	4.11	0	3.84	0.2	17	0	0.79	0.11	0.21	0.82	0.29	0.05
603977	0.22	6.08	0	3.67	0.31	17	1.61	0.68	0.94	0.55	0.82	0.05	0.74
603980	0.07	5.42	0	3.8	0.1	17	0.69	0.02	0.77	0.05	0.82	0.2	0.25
603983	0.27	5.15	0	3.83	0.99	18	1.79	0.84	0.64	0.99	0.95	0.27	0.8
